# Supplementary material for: Synergism of Fusobacterium periodonticum and N-nitrosamines promote the formation of EMT subtypes in ESCC by modulating Wnt3a palmitoylation
Source: Gut Microbes. 2024 Aug 28;16(1):2391521. doi: 10.1080/19490976.2024.2391521 (PMC11364064; doi:10.1080/19490976.2024.2391521)
Supplement: Supplemental Material [file KGMI_A_2391521_SM9723.zip]

Archive with 2 entries (2 files):
- R1-supplemental Figures.doc
- R1-supplemental tables.doc
